# Supplementary material for: A Putative Zn(II)2Cys6-Type Transcription Factor FpUme18 Is Required for Development, Conidiation, Cell Wall Integrity, Endocytosis and Full Virulence in Fusarium pseudograminearum
Source: Int J Mol Sci. 2023 Jul 1;24(13):10987. doi: 10.3390/ijms241310987 (PMC10341630; doi:10.3390/ijms241310987)
Supplement: Supplementary file 1 [file ijms-24-10987-s001.zip]

Archive with 1 entries (1 files):
- ijms-2415251-supplementary.pdf
